# Supplementary material for: Detailed molecular epidemiology of Chlamydia trachomatis in the population of Southampton attending the genitourinary medicine clinic in 2012-13 reveals the presence of long established genotypes and transitory sexual networks
Source: PLoS One. 2017 Sep 25;12(9):e0185059. doi: 10.1371/journal.pone.0185059 (PMC5612685; doi:10.1371/journal.pone.0185059)
Supplement: S1 Table — (XLSX) [file pone.0185059.s003.xlsx]

## Sheet: FOR PRINT
MLVA	ompA											Number of specimens with this MLVA signature	Number of ompA genotypes with this MLVA signature
	B	D/UW-3	D/IC-CAL8	E	F	G	H	I	J	K	L2b
1.3.1											1	1	1
1.4.3	1											1	1
1.7.3		1										1	1
1.8.1				1								1	1
2.8.1				1								1	1
3.1.3							3		1			4	2
3.10.3						1				3		4	2
3.19.3		1										1	1
3.2.1			1	8	1	1						11	4
3.2.3										5		5	1
3.2.4		1		1				1		1		4	4
3.3.1										1		1	1
3.3.2										1		1	1
3.3.3										3		3	1
3.3.4		5	2	3	1	3			1	1		16	7
3.3.7										1		1	1
3.4.2						1						1	1
3.4.3		1							2	1		4	3
3.4.4		3				2						5	2
3.4.5				1								1	1
3.5.1				3				1				4	2
3.5.2			2	9						1		12	3
3.5.3	1			1		1			2			5	4
3.5.4		1		1		1				1		4	4
3.5.5								2				2	1
3.6.1				5		1						6	2
3.6.2						1						1	1
3.6.3		3	1			2						6	3
3.6.4		3				1						4	2
3.6.5	1											1	1
3.6.7		2										2	1
3.7.3		1								2		3	2
3.7.4		1		1								2	2
3.8.2									1			1	1
3.8.3		1										1	1
3.8.4								1				1	1
4.2.1				1					1			2	2
4.5.1				1								1	1
4.5.2					1							1	1
4.6.2					1							1	1
4.6.4						1						1	1
4.7.2					1							1	1
5.4.1				1								1	1
6.10.1					1							1	1
6.4.1				1								1	1
6.5.1				9								9	1
6.5.2				1								1	1
6.6.1				1								1	1
6.6.6				1								1	1
6.7.1		1										1	1
6.8.1				1								1	1
6.8.4			1									1	1
7.3.4										1		1	1
7.6.1			1									1	1
8.1.1				1								1	1
8.12.2									1			1	1
8.19.1					1							1	1
8.2.1		1		1								2	2
8.2.2					1				1			2	2
8.2.4				1								1	1
8.3.1		1	1	1	2							5	4
8.3.4		4										4	1
8.4.1				7						0		7	1
8.4.2				1								1	1
8.4.3				2								2	1
8.4.4			1	2								3	2
8.5.1			2	20	1			1				24	4
8.5.2			5	2	7					1		15	4
8.5.3				3						1		4	2
8.5.4			2	2		1						5	3
8.5.5				2								2	1
8.6.1			2	19	1							22	3
8.6.2					5							5	1
8.6.3				2	2							4	2
8.6.4			1	4	2							7	3			F
8.7.1			3	8								11	2
8.7.2			1		1							2	2
8.7.4			1									1	1
8.8.1			1	3								4	2
8.8.2				1	1							2	2
8.8.3				1								1	1
11.3.4		1										1	1
11.4.4				1		4						5	2
11.6.3						1						1	1
11.8.3						1						1	1
11.8.4						1						1	1
12.3.3						1						1	1
13.5.4								1				1	1
13.6.5								1				1	1
13.7.1				1								1	1
15.7.3					1							1	1
Totals:	3	32	28	137	31	25	3	8	10	24	1	302	149
%ompA	0.993377	10.596	9.27152	45.3642	10.2649	8.27815	0.993377	2.64901	3.31126	7.94702	0.331126
