# Supplementary material for: Detailed molecular epidemiology of Chlamydia trachomatis in the population of Southampton attending the genitourinary medicine clinic in 2012-13 reveals the presence of long established genotypes and transitory sexual networks
Source: PLoS One. 2017 Sep 25;12(9):e0185059. doi: 10.1371/journal.pone.0185059 (PMC5612685; doi:10.1371/journal.pone.0185059)
Supplement: S2 Table — (XLSX) [file pone.0185059.s004.xlsx]

## Sheet: Sheet1
number of samples	MLVA-ompA genotype
1	3.2.1-E†
1	3.3.4-J
1	3.5.2-E†
1	3.5.3-J*†
1	3.6.3-G*†
1	8.3.1-D/IC-CAL8
1	8.5.1-D/IC-CAL8*†
2	8.6.1-D/IC-CAL8
2	8.7.1-D/IC-CAL8†
1	8.8.1-D/IC-CAL8*†
*Also occurred in HIV negative MSM in Brighton
†Also occurred in heterosexual females and males
