# Supplementary material for: Detailed molecular epidemiology of Chlamydia trachomatis in the population of Southampton attending the genitourinary medicine clinic in 2012-13 reveals the presence of long established genotypes and transitory sexual networks
Source: PLoS One. 2017 Sep 25;12(9):e0185059. doi: 10.1371/journal.pone.0185059 (PMC5612685; doi:10.1371/journal.pone.0185059)
Supplement: S3 Table — (XLSX) [file pone.0185059.s005.xlsx]

## Sheet: Sheet1
S3 Table: MLVA-ompA genotypes according to patient characteristics and geographical region in Southampton
	A:	Postcode region SO14 (Bargate)
	Sex	Age	Orientation	Occupation	Ethnicity	MLVA-ompA types	Number of specimens	ompA genotypes	Proportion ompA %
	Male	20	Heterosexual		White British	3.6.4-D/UW-3/CX	1	D/UW-3/CX	9.43396
	Male	21	Heterosexual	Student	Black-Other	3.7.3-D/UW-3/CX	1
	Female	19	Heterosexual	Team Leader	White British	3.19.3-D/UW-3/CX	1
	Male	25	Heterosexual		Other Asian	8.2.1-D/UW-3/CX	1
	Female	22	Heterosexual		White British	8.3.1-D/UW-3/CX	1
	Male	17	Heterosexual	Unemployed	White/Black African	3.3.4-D/IC-CAL8	1	D/IC-CAL8	15.0943
	Female	20	Heterosexual		White British	7.6.1-D/IC-CAL8	1
	Male	45	MSM	Van Driver	White British	8.5.1-D/IC-CAL8	1
	Male	19	Heterosexual	Student	White British	8.5.2-D/IC-CAL8	3
	Female	18	Heterosexual	Student	White British
	Male	19	Heterosexual	Student	Black Other
	Male	40	MSM	Unemployed	White British	8.6.1-D/IC-CAL8	1
	Male	19	Heterosexual		Black African	8.6.4-D/IC-CAL8	1
	Male	20	Heterosexual	Student	White British	3.2.1-E	1	E	41.5094
	Male	23	Heterosexual		White British	3.3.4-E	1
	Male	36	Heterosexual	Unemployed	Other Asian	3.5.2-E	1
	Male	32	Heterosexual		White-other	3.5.4-E	1
	Male	18	Heterosexual	Student	White British	3.6.1-E	1
	Female	22	Heterosexual	Student	Travelling Community	6.4.1-E	1
	Female		Heterosexual	Student	White British	6.5.1-E	1
	Female	18	Heterosexual		White British	6.6.1-E	1
	Female	19	Heterosexual	Student	White British	8.4.1-E	3
	Female	20	Heterosexual	Student	White-Black caribb
	Male	25	Heterosexual	Chef	White British
	Female	18	Heterosexual	Student	White British	8.5.1-E	3
	Female	21	Heterosexual		White British
	Female	20	Heterosexual	Student	White British
	Female	19	Heterosexual	Student	White British	8.5.3-E	1
	Male	57	Heterosexual		Black Caribbean	8.5.4-E	1
	Female	31	Heterosexual	Escort	Other Asian	8.6.1-E	2
	Female	20	Heterosexual		Black-african
	Female	20	Heterosexual		White British	8.7.1-E	1
	Male	27	Heterosexual		White British	8.8.1-E	1
	Female	19	Heterosexual	Student	White British	8.8.3-E	1
	Female	21	Heterosexual		White British	13.7.1-E	1
	Female	19	Heterosexual	Student	Black African	4.6.2-F	1	F	3.77358
	Female	18	Heterosexual		White British	6.10.1-F	1
	Male	19	Heterosexual		White British	3.3.4-G	2	G	9.43396
	Male	22	Heterosexual		White Other
	Male	29	Heterosexual		White British	3.4.4.-G	1
	Female	20	Heterosexual		White British	4.6.4-G	1
	Female	18	Heterosexual	Unemployed	White British	11.6.3-G	1
	Female	21	Heterosexual	Student	White British	3.1.3-H	1	H	1.88679
	Male	19	Heterosexual	Student	White British	3.1.3-J	1	J	7.54717
	Female	19	Heterosexual		White British	3.4.3-J	1
	Male	27	Heterosexual	Software Engineer	White British	3.5.3-J	1
	Male	25	Heterosexual	Unemployed	Black African	3.8.2-J	1
	Female	18	Heterosexual	Student	White British	3.2.3-K	3	K	5.66038
	Female	20	Heterosexual	Student	Black caribb
	Male	25	Heterosexual		Black African
	Female	19	Heterosexual	Student	White British	3.3.2-K	1
	Female	17	Heterosexual	Student	White British	3.3.3-K	1
	Female	20	Heterosexual		Other	3.10.3-K	1
	Median age:	20
	B:	Postcode region SO15 (Freemantle and Milbrook)
	Sex	Age	Orientation	Occupation	Ethnicity	MLVA-ompA types	Number of specimens	ompA genotypes	Proportion ompA %
	Male	36	Heterosexual		White British	1.7.3-D/UW-3/CX	1	D/UW-3/CX	14.0351
	Male	21	Heterosexual		White British	3.3.4-D/UW-3/CX	2
	Male	20	Heterosexual		White British
	Female	23	Heterosexual	Unemployed	White Other	3.4.4-D/UW-3/CX	1
	Female	21	Heterosexual	Student	Chinese	3.6.4-D/UW-3/CX	1
	Female	24	Heterosexual	Student	Black/White caribb	6.7.1-D/UW-3/CX	1
	Male	31	Heterosexual	Unemployed	Black African	8.3.4-D/UW-3/CX	2
	Male	21	Heterosexual		White/Black Caribb
	Male	24	Heterosexual		White British	3.6.3-D/IC-CAL8	1	D/IC-CAL8	1.75439
	Male	27	Heterosexual		White Other	3.2.1-E	1	E	45.614
	Female	20	Heterosexual	Student	White British	3.3.4-E	1
	Male	24	Heterosexual		White British	3.5.1-E	1
	Female	22	Heterosexual	Student	White British	3.6.1-E	2
	Female	28	Heterosexual	Administrator	White British
	Female	19	Heterosexual	Unemployed	White-other	3.7.4-E	1
	Female	19	Heterosexual		White British	6.5.1-E	1
	Female	22	Heterosexual		White British	6.5.2-E	1
	Male	29	Heterosexual	Armed Forces	White British	8.3.1-E	1
	Male	23	Heterosexual	Restauranteer	Other Asian	8.4.3-E	1
	Male	21	Heterosexual	Student	White British	8.4.4-E	1
	Male	23	Heterosexual		White British	8.5.1-E	3
	Male	24	Heterosexual		White British
	Female	24	Heterosexual	Student	White British
	Female	22	Heterosexual		White British	8.5.2-E	2
	Female	21	Heterosexual		Indian
	Male	20	Heterosexual	Unemployed	White British	8.5.3-E	2
	Male	21	Heterosexual		White British
	Male	20	Heterosexual	Unemployed	Other black	8.5.4-E	1
	Female	19	Heterosexual		White British	8.6.1-E	5
	Female	21	Heterosexual		White British
	Female	20	Heterosexual	Student	White British
	Female	21	Heterosexual	Student	White British
	Male	27	Heterosexual	Doorman	White British
	Female	22	Heterosexual		White British	8.6.3-E	1
	Female	20	Heterosexual		White British	8.8.2-E	1
	Male	21	Heterosexual		White British	3.3.4-F	1	F	10.5263
	Female	21	Heterosexual		White British	8.3.1-F	1
	Female	18	Heterosexual	Unemployed	White Other	8.5.2-F	3
	Female	18	Heterosexual	Unemployed	White Other
	Female	21	Heterosexual	Unemployed	White Other
	Male	28	Heterosexual		White British	8.6.3-F	1
	Male	22	Heterosexual		White British	3.2.1-G	1	G	14.0351
	Male	22	Heterosexual		White British	3.3.4-G	1
	Male	20	Heterosexual		White British	3.5.3-G	1
	Male	23	Heterosexual		White other	3.5.4-G	1
	Female	22	Heterosexual	Student	White British	3.6.1-G	1
	Female	21	Heterosexual	Student	White British	3.6.3-G	1
	Female	20	Heterosexual		White British	3.6.4-G	1
	Female	25	Heterosexual		White British	11.4.4-G	1
	Female	20	Heterosexual	Student	White British	3.1.3-H	1	H	1.75439
	Female	20	Heterosexual		White British	13.6.5-I	1	I	1.75439
	Male	21	Heterosexual		White British	3.3.1-K	1	K	8.77193
	Male	22	Heterosexual		White British	3.3.3-K	1
	Female	18	Heterosexual		White British	3.3.7-K	1
	Female	21	Heterosexual		White British	3.7.3-K	1
	Female	21	Heterosexual	Student	White British	3.10.3-K	1
	Female	31	Heterosexual	Unemployed	Indian	3.5.3-B	1	B	1.75439
	Median age:	21
	C:	Postcode region SO16 (Redbridge, Shirley, Coxford and Bassett)
	Sex	Age	Orientation	Occupation	Ethnicity	MLVA-ompA types	Number of specimens	ompA genotypes	Proportion ompA %
	Female	79	Heterosexual	Retired	White British	3.4.3-D/UW-3/CX	1	D/UW-3/CX	10.5263
	Female	20	Heterosexual	Student	White other	3.6.7-D/UW-3/CX	2
	Female	24	heterosexual	Hairdresser	White British
	Male	24	Heterosexual		White British	11.3.4-D/UW-3/CX	1
	Female	20	Heterosexual	Unemployed	White British	3.5.2-D/IC-CAL8	1	D/IC-CAL8	5.26316
	Male	33	Heterosexual	Security Guard	White British	6.8.4-D/IC-CAL8	1
	Male	33	Heterosexual	Support worker	White British	3.2.1-E	1	E	60.5263
	Male	20	Heterosexual	Student	White British	3.3.4-E	1
	Female	20	Heterosexual		Indian	3.5.1-E	2
	Female	23	Heterosexual	Model	White British
	Male	25	Homosexual	Factory worker	White Other	3.5.2-E	2
	Female	20	Heterosexual		White British
	Female	21	Heterosexual	HCA	White British	3.6.1-E	1
	Male	30	Heterosexual		White British	4.2.1-E	1
	Female	32	Heterosexual	Clerical Officer	White British	4.5.1-E	1
	Female	28	Heterosexual	Unemployed	White other	6.5.1-E	2
	Female	28	Heterosexual	Unemployed	White other
	Male	27	Heterosexual		White British	6.6.6-E	1
	Male	21	Heterosexual		White British	6.8.1-E	1
	Male	24	Heterosexual		White British	8.2.4-E	1
	Female	23	Heterosexual		White British	8.5.1-E	5
	Male	23	Heterosexual		White British
	Female	22	Heterosexual		White British
	Female	18	Heterosexual	Carer	White British
	Female	24	Heterosexual	Unemployed	White British
	Female	22	Heterosexual		White British	8.5.5-E	1
	Female	21	Heterosexual	Care Worker	White British	8.6.1-E	2
	Male	20	Heterosexual		White British
	Female	30	Heterosexual		White British	8.7.1-E	1
	Female	20	Heterosexual	Hairdresser	White British	4.7.2-F	1	F	7.89474
	Female	18	Heterosexual		White British	8.3.1-F	1
	Female	19	Heterosexual	Student	White British	8.6.2-F	1
	Male	26	Heterosexual	Building Consultant	White British	3.4.2-G	1	G	7.89474
	Female	21	Heterosexual	Unemployed	White British	11.4.4-G	1
	Female	17	Heterosexual	Unemployed	White British	11.8.3-G	1
	Female	19	Heterosexual		White British	8.2.2-J	1	J	2.63158
	Male	19	Heterosexual	Student	Black African	3.2.4-K	1	K	`
	Male	37	Heterosexual		White British	7.3.4-K	1
	Median age:	22.5
	D:	Postcode region SO17 (Portswood)
	Sex	Age	Orientation	Occupation	Ethnicity	MLVA-ompA types	Number of specimens	ompA genotypes	Proportion ompA %
	Male	22	Heterosexual	Student	Chinese	3.3.4-D/UW-3/CX	1	D/UW-3/CX	6.25
	Female	19	Heterosexual		White British	3.4.4-D/UW-3/CX	1
	Male	24	Heterosexual	Factory worker	White Other	3.5.2-D/IC-CAL8	1	D/IC-CAL8	6.25
	Male		MSM	Student	White British	8.7.1-D/IC-CAL8	1
	Male	28	Heterosexual		White British	3.2.1-E	1	E	40.625
	Male	22	Heterosexual		White British	3.5.2-E	3
	Female	19	Heterosexual		White British
	Female	21	Heterosexual		White -Other
	Female	33	Heterosexual	Unemployed	Asian other	3.6.1-E	1
	Female	24	Heterosexual		White Other	6.5.1-E	2
	Female	19	Heterosexual		White British
	Female	20	Heterosexual		White British	8.4.1-E	3
	Female	20	Heterosexual		White British
	Female	27	Heterosexual		Any other( Iraqii)
	Female	18	Heterosexual	Student	White British	8.5.1-E	1
	Male	20	Heterosexual	Unemployed	Travelling Com	8.6.4-E	1
	Female	20	Heterosexual	student	White /Asian	8.7.1-E	1
	Male	22	Heterosexual		White British	3.2.1-F	1	F	31.25
	Female	21	Heterosexual	Student	White British	4.5.2-F	1
	Male	21	Heterosexual		White British	8.5.1-F	1
	Female	19	Heterosexual	Student	Black African	8.5.2-F	2
	Female	22	Heterosexual		White British
	Male	28	Heterosexual	Unemployed	Black/white caribean	8.6.2-F	2
	Female	20	Heterosexual		White British
	Male	24	Heterosexual		White British	8.6.3-F	1
	Male	20	Heterosexual	Unemployed	Travelling Com	8.6.4-F	1
	Male	23	Heterosexual	Fitness Instructor	White Other	15.7.3-F	1
	Female	19	Heterosexual	Student	Black African	3.4.4-G	1	G	6.25
	Male	25	Heterosexual	Painter/ Decorator	Black caribb	8.5.4-G	1
	Male	42	MSM	House Husband	White British	3.3.4-J	1	J	3.125
	Male	21	Heterosexual		Any Other	3.3.4-K	1	K	6.25
	Male	22	Heterosexual		White British	3.5.2-K	1
	Median age:	21
	E:	Postcode region SO18 (Swaythling, Bitterne Park and Harefield)
	Sex	Age	Orientation	Occupation	Ethnicity	MLVA-ompA types	Number of specimens	ompA genotypes	Proportion ompA %
	Female	19	Heterosexual	Trainee Office worker	White British	3.2.4-D/UW-3/CX	1	D/UW-3/CX	5.26316
	Female	21	Heterosexual	Student	White British	8.5.2-D/IC-CAL8	1	D/IC-CAL8	15.7895
	Male	30	MSM	Health care Assist	White British	8.6.1-D/IC-CAL8	1
	Male	41	MSM	Medical reasearch	White British	8.8.1-D/IC-CAL8	1
	Female	20	Heterosexual	Student	White British	3.5.2-E	1	E	31.5789
	Female	30	Heterosexual		Other White	8.4.1-E	1
	Male	20	Heterosexual		White British	8.4.3-E	1
	Male	19	Heterosexual	Unemployed	White British	8.5.1-E	2
	Female	20	Heterosexual		White British
	Female	18	Heterosexual		White British	11.4.4-E	1
	Male	24	Heterosexual		White British	8.5.2-F	1	F	10.5263
	Female	25	Heterosexual	F/T Mother	White British	8.6.2-F	1
	Male	54	MSM		White British	3.6.3-G	1	G	10.5263
	Female	18	Heterosexual		White British	11.4.4-G	1
	Female	21	Heterosexual		White Other	3.1.3-H	1	H	5.26316
	Male	41	Heterosexual		White British	8.12.2-J	1	J	5.26316
	Female	22	Heterosexual	Cashier	White British	3.4.3-K	1	K	15.7895
	Male	23	Heterosexual	Welder	White British	3.7.3-K	1
	Male	22	Heterosexual	Student	White British	8.5.2-K	1
	Median age:	22
	F:	Postcode region SO19 (Bitterne, Sholing, Woolston and Peartree)
	Sex	Age	Orientation	Occupation	Ethnicity	MLVA-ompA types	Number of specimens	ompA genotypes	Proportion ompA %
	Female	26	Heterosexual	Sales Assistant	White British	3.5.4-D/UW-3/CX	1	D/UW-3/CX	8.33333
	Male	29	Heterosexual		White British	8.3.4-D/UW-3/CX	1
	Male	19	Heterosexual	Unemployed	White British	3.2.1-D/IC-CAL8	1	D/IC-CAL8	16.6667
	Male	31	Heterosexual	Sheet metal worker	White British	8.4.4-D/IC-CAL8	1
	Female	18	Heterosexual	Student	White British	8.5.1-D/IC-CAL8	1
	Female	24	Heterosexual	Sales Assist	White British	8.7.2-D/IC-CAL8	1
	Male	29	Heterosexual	Manager	White-Other	3.2.4-E	1	E	58.3333
	Female	19	Heterosexual	Unemployed	Black African	3.4.5-E	1
	Female	22	Heterosexual		White British	3.5.2-E	1
	Male	60	Heterosexual		White British	3.5.3-E	1
	Female	34	Heterosexual		White -Other	8.1.1-E	1
	Female	17	Heterosexual	Unemployed	White British	8.4.2-E	1
	Male	38	Heterosexual	Driver	White British	8.4.4-E	1
	Female	27	Heterosexual	Customer Service Assistant	White British	8.6.1-E	2
	Female	22	Heterosexual		White British
	Male	19	Heterosexual		White British	8.6.3-E	1
	Male	17	Heterosexual		White British	8.6.4-E	1
	Female	22	Heterosexual		White British	8.7.1-E	1
	Male	29	Heterosexual	Restaurant worker	White-Other	8.8.1-E	2
	Female	18	Heterosexual		White British
	Female	22	Heterosexual	Unemployed	White British	11.4.4-G	1	G	8.33333
	Female	31	Heterosexual	Manager	White British	12.3.3-G	1
	Female	20	Heterosexual		White British	3.2.3-K	1	K	8.33333
	Female	23	Heterosexual	Seasonal worker	White British	3.3.3-K	1
	Median age:	22.5
