# Supplementary material for: Detailed molecular epidemiology of Chlamydia trachomatis in the population of Southampton attending the genitourinary medicine clinic in 2012-13 reveals the presence of long established genotypes and transitory sexual networks
Source: PLoS One. 2017 Sep 25;12(9):e0185059. doi: 10.1371/journal.pone.0185059 (PMC5612685; doi:10.1371/journal.pone.0185059)
Supplement: S4 Table — (XLSX) [file pone.0185059.s006.xlsx]

## Sheet: Sheet1
	2009		2009/2012-13		2012-13
	3.4.2-D/UW-3/CX		3.3.3-K		1.3.1-L2b		3.3.4-K		3.6.7-D/UW-3/CX		8.1.1-E		8.6.1-D/IC-CAL8
	3.9.5-G		3.4.3-K		1.4.3-B		3.3.7-K		3.7.3-D/UW-3/CX		8.12.2-J		8.6.1-F
	3.4.2-J		3.2.4-K		1.7.3-D/UW-3/CX		3.4.2-G		3.7.3-K		8.19.1-F		8.6.3-E
	3.4.4-K		3.4.4-D/UW-3/CX		1.8.1-E		3.4.3-D/UW-3/CX		3.7.4-D/UW-3/CX		8.2.1-D/UW-3/CX		8.6.3-F
	3.9.4-K		3.4.4-G		2.8.1-E		3.4.3-J		3.7.4-E		8.2.1-E		8.6.4-D/IC-CAL8
	5.5.1-E		3.5.4-D/UW-3/CX		3.1.3-H		3.4.5-E		3.8.2-J		8.2.2-F		8.6.4-E
	6.5.1-J		3.6.3-D/UW-3/CX		3.1.3-J		3.5.1-E		3.8.3-D/UW-3/CX		8.2.2-J		8.6.4-F
	7.4.2-F		3.6.4-D/UW-3/CX		3.10.3-G		3.5.1-Ia		3.8.4-Ia		8.2.4-E		8.7.1-D/IC-CAL8
	8.4.2-F		3.5.5-Ia		3.10.3-K		3.5.2-D/IC-CAL8		4.2.1-E		8.3.1-D/IC-CAL8		8.7.2-D/IC-CAL8
	8.5.2-D/UW-3/CX		6.5.1-E		3.19.3-D/UW-3/CX		3.5.2-E		4.2.1-J		8.3.1-D/UW-3/CX		8.7.2-F
	8.5.2-J		8.4.1-E		3.2.1-D/IC-CAL8		3.5.2-K		4.5.1-E		8.3.1-E		8.7.4-D/IC-CAL8
	8.6.2-D/IC-CAL8		8.5.1-E		3.2.1-E		3.5.3-B		4.5.2-F		8.3.1-F		8.8.1-D/IC-CAL8
	8.6.2-E		8.5.1-F		3.2.1-F		3.5.3-E		4.6.2-F		8.3.4-D/UW-3/CX		8.8.2-E
	8.6.6-E		8.5.2-D/IC-CAL8		3.2.1-G		3.5.3-G		4.6.4-G		8.4.2-E		8.8.2-F
	8.7.1-E		8.5.2-E		3.2.3-K		3.5.3-J		4.7.2-F		8.4.3-E		8.8.3-E
	9.4.1-E		8.5.2-F		3.2.4-D/UW-3/CX		3.5.4-E		5.4.1-E		8.4.4-D/IC-CAL8		11.3.4-D/UW-3/CX
	12.4.4-G		8.7.2-F		3.2.4-E		3.5.4-G		6.10.1-F		8.4.4-E		11.4.4-G
	12.5.2-G		8.6.1-E		3.2.4-Ia		3.5.4-K		6.4.1-E		8.5.1-D/IC-CAL8		11.6.3-G
			8.6.2-F		3.3.1-K		3.5.5-Ia		6.5.2-E		8.5.1-Ia		11.8.3-G
			8.7.1-E		3.3.2-K		3.6.1-E		6.6.1-E		8.5.2-K		11.8.4-G
			8.8.1-E		3.3.4-D/IC-CAL8		3.6.1-G		6.6.6-E		8.5.3-E		12.3.3-G
			8.8.2-F		3.3.4-D/UW-3/CX		3.6.2-G		6.7.1-D/UW-3/CX		8.5.3-K		13.5.4-Ia
			11.4.4-G		3.3.4-E		3.6.3-D/IC-CAL8		6.8.1-E		8.5.4-D/IC-CAL8		13.6.5-Ia
					3.3.4-F		3.6.3-G		6.8.4-D/IC-CAL8		8.5.4-E		13.7.1-E
					3.3.4-G		3.6.4-G		7.3.4-K		8.5.4-G		15.7.3-F
					3.3.4-J		3.6.5-B		7.6.1-D/IC-CAL8		8.5.5-E
