# Supplementary material for: Detailed molecular epidemiology of Chlamydia trachomatis in the population of Southampton attending the genitourinary medicine clinic in 2012-13 reveals the presence of long established genotypes and transitory sexual networks
Source: PLoS One. 2017 Sep 25;12(9):e0185059. doi: 10.1371/journal.pone.0185059 (PMC5612685; doi:10.1371/journal.pone.0185059)
Supplement: S5 Table — (XLSX) [file pone.0185059.s007.xlsx]

## Sheet: Sheet1
		VNTR loci
SAMPLE	Gender	CT1335	CT1299	CT1291	ompA	Post Code (1st 4 digits)	Sex	Age	Sexuality	Ethnicity
1	Female	8	6	1	3	SO19	Female	27	Heterosexual	White British
2	Female	3	6	7	1	SO16	Female	20	Heterosexual	White other
3	Female	8	5	1	3	SO31	Female	19	Heterosexual	White British
4	Female	11	4	4	3	SO18	Female	18	Heterosexual	White British
5	Male	4	2	1	3	SO16	Male	30	Hetero	White British
6	Male	8	5	2	4	SO18	Male	24	Heterosexual	White British
7	Male	3	2	1	3		Male	26	Heterosexual	White British
8	Male	3	2	1	3	SO45	Male	23	Heterosexual	White British
9	Male	3	2	4	3	SO19	Male	29	Heterosexual	White Other
10	Male	3	2	1	3	SO17	Male	28	Heterosexual	White British
11	Female	3	4	4	1	SO15	Female	23	Heterosexual	White Other
12	Female	8	6	2	4	SO18	Female	25	Heterosexual	White British
13	Male	3	2	1	3	SO16	Male	33	Heterosexual	White British
14	Male	3	2	1	3	SO15	Male	27	Heterosexual	White Other
15	Male	3	2	1	2	SO19	Male	19	Heterosexual	White British
16	Female	8	5	1	2	SO19	Female	18	Heterosexual	White British
17	Female	8	5	2	4	SO15	Female	18	Heterosexual	White Other
19	Male	3	2	1	5	SO15	Male	22	Heterosexual	White British
22	Female	8	6	1	3	SO15	Female	19	Heterosexual	White British
23	Female	8	7	2	2	SO19	Female	24	Heterosexual	White British
24	Female	8	7	2	4	SO40	Female	27	Heterosexual	White British
25	Female	3	6	3	5	SO15	Female	21	Heterosexual	White British
26	Female	3	4	4	1	SO51	Female	18	Heterosexual	White British
28	Male	3	2	1	3	BN3 7	Male	40	MSM	White British
29	Male	3	2	1	3	SO14	Male	20	Heterosexual	White British
30	Male	3	2	1	3	SO53	Male	22	Heterosexual	White British
31	Male	3	2	1	4	SO17	Male	22	Heterosexual	White British
32	Male	3	3	4	5	SO14	Male	19	Heterosexual	White British
33	Male	3	3	4	2	SO31	Male	53	Heterosexual	White British
34	Male	3	3	4	1	BS25	Male	21	Heterosexual	White British
35	Female	3	5	3	12	SO15	Female	31	Heterosexual	Indian
36	Female	6	5	1	3	SO14	Female		Heterosexual	White British
37	Female	8	4	1	3	SO17	Female	20	Heterosexual	White British
38	Female	8	5	2	4	SO15	Female	18	Heterosexual	White Other
39	Female	11	4	4	5	SO18	Female	18	Heterosexual	White British
40	Female	8	5	1	7	EX2 4	Female	20	Heterosexual	White British
41	Female	6	5	1	3	SO15	Female	19	Heterosexual	White British
42	Female	8	5	5	3	SO16	Female	22	Heterosexual	White British
43	Female	13	7	1	3	SO14	Female	21	Heterosexual	White British
46	Male	11	3	4	1	SO16	Male	24	Heterosexual	White British
47	Male	3	2	4	7	SO40	Male	18	Heterosexual	White British
48	Male	1	8	1	3	SO51	Male	24	Heterosexual	White British
49	Male	1	7	3	1	SO15	Male	36	Heterosexual	White British
50	Male	8	5	1	2	SO14	Male	45	MSM	White British
52	Male	8	2	2	4	SO30	Male	27	Heterosexual	White British
53	Female	3	2	4	1	SO18	Female	19	Heterosexual	White British
54	Female	8	7	1	3	SO14	Female	20	Heterosexual	White British
55	Female	11	8	3	5	SO16	Female	17	Heterosexual	White British
56	Female	2	8	1	3	SO45	Female	21	Heterosexual	White British
57	Female	8	7	1	3	SO17	Female	20	Heterosexual	White /Asian
58	Female	8	2	2	8	SO16	Female	19	Heterosexual	White British
59	Female	8	4	1	3	SO18	Female	30	Heterosexual	Other White
60	Female	8	6	1	3	SO16	Female	21	Heterosexual	White British
61	Female	4	2	1	8	BH8 9	Female	19	Heterosexual	White British
62	Female	8	2	1	3	SO50	Female	21	Heterosexual	White British
63	Female	8	3	1	1	SO14	Female	22	Heterosexual	White British
64	Female	3	6	1	5	SO15	Female	22	Heterosexual	White British
65	Male	8	8	1	2	SO18	Male	41	MSM	White British
66	Female	3	2	3	9	SO14	Female	18	Heterosexual	White British
67	Male	3	5	3	5	SO15	Male	20	Heterosexual	White British
68	Male	8	6	1	3	SO40	Male	47	Heterosexual	White British
70	Male	3	7	3	1	SO14	Male	21	Heterosexual	Black-Other
71	Male	8	6	1	3	SO45	Male	24	Heterosexual	White British
72		8	6	1	3
73	Male	3	3	4	1	SO15	Male	21	Heterosexual	White British
74	Male	3	3	4	3	SO14	Male	23	Heterosexual	White British
75	Male	3	3	4	8	SO17	Male	42	MSM	White British
76	Male	3	3	4	2	SO14	Male	17	Heterosexual	White/Black African
77	Male	3	3	4	5	SO15	Male	22	Heterosexual	White British
78	Male	3	3	4	5	SO14	Male	22	Heterosexual	White Other
79	Male	3	3	4	3	SO16	Male	20	Heterosexual	White British
80	Male	3	3	4	4	SO15	Male	21	Heterosexual	White British
81	Female	3	7	4	1	SO51	Female	18	Heterosexual	White British
82	Male	3	10	3	9	PO1 2	Male	21	Heterosexual	White British
83	Male	3	3	3	9	SO15	Male	22	Heterosexual	White British
84	Male	8	6	1	2	SO14	Male	40	MSM	White British
85	Male	8	7	1	2	SO17	Male		MSM	White British
86	Male	8	4	3	3	SO15	Male	23	Heterosexual	Other Asian
87	Male	6	8	4	2	SO16	Male	33	Heterosexual	White British
88	Male	3	5	2	9	SO17	Male	22	Heterosexual	White British
89	Male	8	3	4	1	SO15	Male	31	Heterosexual	Black African
91	Male	3	3	4	1		Male
93	Male	3	2	3	9	PO14	Male	27	Heterosexual	White British
94	Male	8	6	4	3	SO17	Male	20	Heterosexual	Travelling Com
95	Male	8	5	1	3	SO15	Male	23	Heterosexual	White British
96	Male	1	3	1	11	SP5 2	Male	28	Heterosexual	White British
97	Male	8	3	1	2	SO30	Male	55	MSM	White Other
98	Male	8	3	1	3	SO15	Male	29	Heterosexual	White British
99	Male	8	3	4	1	SO19	Male	29	Heterosexual	White British
100	Male	3	3	1	9	SO15	Male	21	Heterosexual	White British
101	Male	8	3	4	1	SO15	Male	21	Heterosexual	White/Black Caribb
103	Male	3	3	4	1	SO17	Male	22	Heterosexual	Chinese
105	Female	1	4	3	12		Female
106	Female	3	6	4	1	SO15	Female	21	Heterosexual	Chinese
107	Female	8	5	1	3	SO53	Female	21	Heterosexual	White British
109	Female	3	2	3	9	SO14	Female	20	Heterosexual	Black caribb
110	Female	8	4	1	3	SO17	Female	20	Heterosexual	White British
111	Female	8	3	4	1	PO15	Female	17	Heterosexual	White British
113	Female	11	4	4	5	SO19	Female	22	Heterosexual	White British
114	Female	11	8	4	5	SO41	Female	19	Heterosexual	White British
116	Male	8	2	1	1	SO14	Male	25	Heterosexual	Other Asian
117	Male	8	6	4	4	SO17	Male	20	Heterosexual	Travelling Com
118	Male	8	6	4	2	SO14	Male	19	Heterosexual	Black African
119	Male	8	4	4	2	SO19	Male	31	Heterosexual	White British
120	Male	8	4	4	3	SO15	Male	21	Heterosexual	White British
121	Female	8	5	2	3	SO15	Female	22	Heterosexual	White British
122	Male	8	5	4	5	SO17	Male	25	Heterosexual	Black caribb
123	Male	8	5	4	3	SO15	Male	20	Heterosexual	Other black
124	Male	8	6	4	4	NG17	Male	21	Heterosexual	White British
125	Male	3	8	4	7	PR7 2	Male	22	Heterosexual	White British
126	Male	8	5	4	2	RH2 8	Male	21	Heterosexual	White British
130	Male	3	3	4	1	SO15	Male	20	Heterosexual	White British
131	Male	8	6	4	3	SO41	Male	26	Heterosexual	White British
132	Male	8	5	2	2	SO14	Male	19	Heterosexual	White British
133	Female	8	5	1	3	CM23	Female	23	Heterosexual	White British
134	Female	8	5	1	3	SO16	Female	23	Heterosexual	White British
135	Female	8	6	1	3	SO45	Female	20	Heterosexual	White British
136	Female	3	4	4	1	SO17	Female	19	Heterosexual	White British
137	Female	8	5	2	2	SO18	Female	21	Heterosexual	White British
138	Female	3	2	3	9	SO19	Female	20	Heterosexual	White British
139	Female	6	6	1	3	SO14	Female	18	Heterosexual	White British
140	Female	8	4	1	3	SO14	Female	19	Heterosexual	White British
141	Female	8	6	1	3	SO14	Female	31	Heterosexual	Other Asian
142	Female	6	5	1	3	SO17	Female	24	Heterosexual	White Other
144	Female	8	5	2	2	SO14	Female	18	Heterosexual	White British
145	Female	13	5	4	7	SO50	Female	21	Heterosexual	White British
146	Female	8	3	1	4	SO15	Female	21	Heterosexual	White British
147	Male	3	5	2	3	SO17	Male	22	Heterosexual	White British
148	Male	8	6	1	3	SO51	Male	26	Heterosexual	White British
149	Male	3	5	5	7	SO45	Male	20	Heterosexual	White British
150	Male	8	5	5	3	SO51	Male	26	Heterosexual	White British
151	Male	3	5	1	7	SO45	Male	20	Heterosexual	White British
152	Male	8	5	2	2	SO14	Male	19	Heterosexual	Black Other
153	Male	8	4	4	3	SO19	Male	38	Heterosexual	White British
154	Female	6	5	2	3	SO15	Female	22	Heterosexual	White British
155	Female	8	5	4	2	SO50	Female	60	Heterosexual	White British
156	Female	8	5	2	2	BH9 1	Female	19	Heterosexual	White British
157	Female	11	6	3	5	SO14	Female	18	Heterosexual	White British
158	Female	3	5	2	3	SO18	Female	20	Heterosexual	White British
159	Female	8	7	1	2	OX11	Female	18	Heterosexual	White British
162	Male	8	5	1	3	SO15	Male	24	Heterosexual	White British
163	Male	3	6	4	1	SO40	Male	26	Heterosexual	White British
164	Male	3	5	4	5	SO15	Male	23	Heterosexual	White other
166	Male	8	6	2	4	SO17	Male	28	Heterosexual	Black/white caribean
167	Female	8	6	1	3	SO15	Female	21	Heterosexual	White British
169	Female	8	7	1	3	SO19	Female	22	Heterosexual	White British
170	Female	3	5	4	9	SO45	Female	30	Heterosexual	White British
171	Female	3	5	2	3	SO17	Female	19	Heterosexual	White British
173	Male	8	5	4	3	SO14	Male	57	Heterosexual	Black Caribbean
174	Male	8	5	1	3	CA3 9	Male	23	Heterosexual	White British
175	Male	8	5	1	3	SO16	Male	23	Heterosexual	White British
176	Male	8	5	2	9	SO18	Male	22	Heterosexual	White British
177	Male	3	2	4	9	SO16	Male	19	Heterosexual	Black African
178	Male	7	3	4	9	SO16	Male	37	Heterosexual	White British
180	Male	8	6	4	3	SO50	Male	22	Heterosexual	White British
181	Male	8	7	4	2	SO40	Male	23	Heterosexual	White British
182	Female	8	8	2	4	SO45	Female	27	Heterosexual	White British
183	Female	3	4	3	1	SO16	Female	79	Heterosexual	White British
186	Female	8	5	1	3	SO16	Female	22	Heterosexual	White British
187	Female	8	7	1	3	SO16	Female	30	Heterosexual	White British
188	Male	8	8	1	3	SO19	Male	29	Heterosexual	White Other
191	Female	8	5	2	4	SO53	Female	27	Heterosexual	White British
192	Female	11	4	4	5	SO15	Female	25	Heterosexual	White British
193	Female	3	3	3	9	SO14	Female	17	Heterosexual	White British
194	Female	6	5	1	3	SO16	Female	28	Heterosexual	White other
195	Female	12	3	3	5	SO19	Female	31	Heterosexual	White British
196	Female	8	4	1	3	SO17	Female	27	Heterosexual	Any other( Iraqii)
197	Male	8	6	3	4	SO17	Male	24	Heterosexual	White British
198	Male	8	6	1	3	SO45	Male	22	Hetero	White British
200	Male	8	6	4	3	SO19	Male	17	Heterosexual	White British
201	Male	3	5	4	3	SO14	Male	32	Heterosexual	White Other
202	Male	3	4	4	5	SO14	Male	29	Heterosexual	White British
203	Male	3	6	3	2	SO15	Male	24	Heterosexual	White British
204	Male	3	5	2	2	SO17	Male	24	Heterosexual	White Other
206	Male	3	4	2	5	SO16	Male	26	Heterosexual	White British
207	Male	3	5	2	3	SO16	Male	25	MSM	White Other
208		3	4	3	8
209	Male	3	5	3	3	SO19	Male	60	Heterosexual	White British
210	Female	3	5	2	3	SO16	Female	20	Heterosexual	White British
211	Female	3	4	3	8	SO14	Female	19	Heterosexual	White British
212		3	6	2	5		Female
213	Female	3	5	2	3	SO19	Female	22	Heterosexual	White British
214	Female	3	6	3	1	SO40	Female	21	Heterosexual	White British
215	Female	3	4	4	5	SO17	Female	19	Heterosexual	Black African
216	Male	3	10	3	5		Male
219	Male	6	5	1	3		Male
223	Male	8	5	1	4	SO17	Male	21	Heterosexual	White British
224	Female	8	1	1	3	SO19	Female	34	Heterosexual	White Other
225	Female	8	6	1	3	SO15	Female	20	Heterosexual	White British
226	Female	8	5	1	3	SO14	Female	18	Heterosexual	White British
227	Female	6	5	1	3	SO16	Female	28	Heterosexual	White other
229	Female	8	8	1	3	SO19	Female	18	Heterosexual	White British
230	Female	8	6	1	3	SO15	Female	21	Heterosexual	White British
232	Female	8	6	2	4	SO16	Female	19	Heterosexual	White British
234	Male	3	5	3	8	SO45	Male	27	MSM	White British
235	Male	3	2	3	9	SO14	Male	25	Heterosexual	Black African
236	Male	3	6	3	5	SO18	Male	54	MSM	White British
237	Male	8	5	3	3	SO15	Male	20	Heterosexual	White British
238	Male	3	3	4	9	SO17	Male	21	Heterosexual	Any Other
240	Male	3	6	4	1	SO14	Male	20	Heterosexual	White British
241	Male	8	6	3	4	SO15	Male	28	Heterosexual	White British
242	Male	8	19	1	4	ST20	Male	20	Heterosexual	White British
243	Male	8	6	3	3	SO19	Male	19	Heterosexual	White British
244	Male	8	7	1	2	SO31	Male	34	MSM	White British
245	Female	3	5	2	3	SO17	Female	21	Heterosexual	White Other
246	Female	3	10	3	9	SO14	Female	20	Heterosexual	Any-Other
247	Female	3	6	4	5	SO15	Female	20	Heterosexual	White British
248	Female	3	4	3	9	SO18	Female	22	Heterosexual	White British
251	Female	4	6	4	5	SO14	Female	20	Heterosexual	White British
252	Female	6	10	1	4	SO14	Female	18	Heterosexual	White British
253	Female	3	7	3	9	SO15	Female	21	Heterosexual	White British
254	Female	8	6	1	3	SO19	Female	22	Heterosexual	White British
256	Female	8	6	2	4	SO17	Female	20	Heterosexual	White British
257	Female	3	8	3	1	SO51	Female	20	Heterosexual	White British
258	Female	3	6	3	1	SO31	Female	18	Heterosexual	White British
260	Female	7	6	1	2	SO14	Female	20	Heterosexual	White British
261	Female	3	7	4	3	SO15	Female	19	Heterosexual	White Other
263	Female	8	6	1	3	SO14	Female	20	Heterosexual	Black-african
264	Female	8	7	1	3	SO45	Female	16	Heterosexual	White British
268	Female	3	3	4	3	SO15	Female	20	Heterosexual	White British
269	Female	3	6	1	3	SO17	Female	33	Heterosexual	Asian other
270	Male	8	5	3	3	SO15	Male	21	Heterosexual	White British
271	Male	8	4	3	3	SO18	Male	20	Heterosexual	White British
272	Male	6	6	6	3	SO16	Male	27	Heterosexual	White British
275	Male	8	7	1	3	SO45	Male	21	Heterosexual	White British
276	Male	3	1	3	8	SO14	Male	19	Heterosexual	White British
277	Male	6	5	1	3	SO31	Male	22	Heterosexual	White British
279	Female	8	6	2	4	SO45	Female	22	Heterosexual	White Other
282	Female	8	4	2	3	SO19	Female	17	Heterosexual	White British
283	Female	8	5	1	3	SO14	Female	21	Heterosexual	White British
284	Female	8	5	2	3	SO15	Female	21	Heterosexual	Indian
285	Female	8	4	1	3	SO14	Female	20	Heterosexual	White-Black caribb
286	Female	3	3	3	9	SO19	Female	23	Heterosexual	White British
288	Female	3	5	5	7	SO31	Female	20	Heterosexual	White British
289	Female	8	5	1	3	SO15	Female	24	Heterosexual	White British
290	Female	8	7	1	3	RG24	Female	23	Heterosexual	White British
291	Female	8	6	1	3		Female
292	Female	3	1	3	6	SO14	Female	21	Heterosexual	White British
293	Female	8	5	3	3	SO14	Female	19	Heterosexual	White British
294	Female	8	6	3	3	SO15	Female	22	Heterosexual	White British
295	Male	8	5	3	9	SO51	Male	21	Heterosexual	White British
296	Male	8	6	1	4	SP4 7	Male	24	Heterosexual	Black/white cari
297	Male	8	6	1	2	SO18	Male	30	MSM	White British
298	Male	8	6	1	3		Male	26
299	Male	8	5	1	3	SO45	Male	41	Heterosexual	White British
300	Male	8	6	1	3	SO16	Male	20	Heterosexual	White British
301	Male	8	4	1	3	SO14	Male	25	Heterosexual	White British
302	Female	6	5	1	3	SO17	Female	19	Heterosexual	White British
303	Female	8	8	3	3	SO14	Female	19	Heterosexual	White British
304	Female	11	4	4	5	SO16	Female	21	Heterosexual	White British
305	Female	8	5	2	4	SO17	Female	19	Heterosexual	Black African
306	Female	8	3	1	4	SO16	Female	18	Heterosexual	White British
307	Female	3	6	7	1	SO16	Female	24	heterosexual	White British
308	Female	3	3	2	9	SO14	Female	19	Heterosexual	White British
309	Female	3	3	7	9	SO15	Female	18	Heterosexual	White British
310	Female	6	4	1	3	SO14	Female	22	Heterosexual	Travelling Community
311	Female	3	5	4	1	SO19	Female	26	Heterosexual	White British
314	Male	8	6	1	3	SO15	Male	27	Heterosexual	White British
317	Male	8	2	4	3	SO16	Male	24	Heterosexual	White British
318	Male	8	12	2	8	SO18	Male	41	Heterosexual	White British
319	Male	6	8	1	3	SO16	Male	21	Heterosexual	White British
323	Female	4	7	2	4	SO16	Female	20	Heterosexual	White British
324	Female	3	10	3	9	SO15	Female	21	Heterosexual	White British
325	Female	3	5	1	3	SO16	Female	20	Heterosexual	Indian
326	Female	3	4	5	3	SO19	Female	19	Heterosexual	Black African
327	Female	3	5	1	3	SO16	Female	23	Heterosexual	White British
328	Female	4	5	1	3	SO16	Female	32	Heterosexual	White British
330	Female	8	5	2	4	SO17	Female	22	Heterosexual	White British
331	Female	4	5	2	4	SO17	Female	21	Heterosexual	White British
332	Male	3	6	1	3	SO14	Male	18	Heterosexual	White British
333	Male	3	5	3	8	SO14	Male	27	Heterosexual	White British
335	Male	3	5	2	3	SO14	Male	36	Heterosexual	Other Asian
336	Male	3	8	2	8	SO14	Male	25	Heterosexual	Black African
339	Female	3	5	2	2	SO16	Female	20	Heterosexual	White British
340	Female	3	6	1	3	SO16	Female	21	Heterosexual	White British
341	Female	3	5	2	3	BH12	Female	20	Heterosexual	White British
342	Female	3	19	3	1	SO14	Female	19	Heterosexual	White British
343	Female	3	6	3	1	SO43	Female	18	Heterosexual	White British
344	Female	6	7	1	1	SO15	Female	24	Heterosexual	Black/White caribb
345	Female	3	6	1	3	SO15	Female	22	Heterosexual	White British
352	Female	13	6	5	7	SO15	Female	20	Heterosexual	White British
353	Female	8	5	1	3	SO16	Female	18	Heterosexual	White British
354	Female	8	8	2	3	SO15	Female	20	Heterosexual	White British
356	Female	8	5	1	3	SO17	Female	18	Heterosexual	White British
357	Female	8	5	1	3	SO16	Female	24	Heterosexual	White British
358	Female	6	5	1	3	SO40	Female	20	Heterosexual	White British
359	Male	8	5	1	3		Male	22
360	Male	8	5	1	3	SO18	Male	19	Heterosexual	White British
361	Male	8	7	1	3
362	Female	5	4	1	3		Female
363	Female	3	6	5	12	SO40	Female	22	Heterosexual	White British
366	Female	3	6	1	3	SO15	Female	28	Heterosexual	White British
367	Female	3	1	3	6	SO15	Female	20	Heterosexual	White British
368	Female	3	1	3	6	SO18	Female	21	Heterosexual	White Other
370	Male	3	5	1	3	SO15	Male	24	Heterosexual	White British
371	Male	8	8	1	3	SO14	Male	27	Heterosexual	White British
372	Male	3	7	3	9	SO18	Male	23	Heterosexual	White British
375	Male	15	7	3	4	SO17	Male	23	Heterosexual	White Other
376	Female	8	5	1	3	SO18	Female	20	Heterosexual	White British
377	Female	4	6	2	4	SO14	Female	19	Heterosexual	Black African
378	Female	8	5	2	4	SO15	Female	21	Heterosexual	White Other
379	Female	8	5	1	3	SO14	Female	20	Heterosexual	White British
